# Supplementary material for: Whey protein isolate-gelatin nanoparticles enable the water-dispersibility and potentialize the antioxidant activity of quinoa oil (Chenopodium quinoa)
Source: PLoS One. 2020 Oct 30;15(10):e0240889. doi: 10.1371/journal.pone.0240889 (PMC7598505; doi:10.1371/journal.pone.0240889)
Supplement: S1 Data — (XLSX) [file pone.0240889.s001.xlsx]

## Sheet: Table 3
						IC50 mg/mL
						1	2	3
					Quinoa oil	13.03	13.54	13.5
					OG4	9.65	8.48	8.64
					OG8	14.73	13.34	14.92
					OPG1.4	5.21	5.52	5.18
					OPG1.8	7.76	7.59	7.89
					OPG2.4	5.44	5.84	5.33
					OPG2.8	8.71	9.07	8.98

## Sheet: Water dispersion assay
	Sample	Tube	Tube weight	Sample weight	Tube weight + oil	Non-soluble oil	Efficiency	Encapsulated oil 1: 1 and 1: 2 ratio	g of the sample did not solubilize	% that did not solubilize	% solubilized
	OG	1	4.4181	0.1029	4.4381	0.02	0.0791301	0.0395651	0.02	50.5497	49.4503
		2	4.4179	0.1059	4.4394	0.0215	0.0814371	0.0407185	0.0215	52.8015	47.1985
	OPG 1	3	4.3569	0.1107	4.3819	0.025	0.0961983	0.0480992	0.025	51.976	48.024
		4	4.2569	0.105	4.2776	0.0207	0.091245	0.0456225	0.0207	45.3723	54.6277
	OPG 2	5	4.2977	0.1114	4.3144	0.0167	0.097475	0.0487375	0.0167	34.2652	65.7348
		6	4.4183	0.1005	4.4312	0.0129	0.0879375	0.0439688	0.0129	29.339	70.661
	Quinoa oil	7		0.2581		0.2563			0.2563	99.3026	0.697404
		8		0.2482		0.2475			0.2475	99.718	0.282031

## Sheet: Total quinoa oil determination
OG		Encapsulated (g)	Oil (g)	Yield (g)	Oil in particles	EI (%)
	1	1	0.49188	6.1742	3.03697	76.7507
	2	1	0.48406	6.1742	2.98868	75.5305
	3	1	0.5024	6.1742	3.10192	78.3922
				Média	3.04252	76.8912
				Desvio Padrão	0.0568216	1.436
	Oil	3.95692
OPG1		Encapsulated(g)	Oil (g)	Yield (g)	Oil in particles	EI (%)
	1	1	0.46761	7.2426	3.38671	85.5896
	2	1	0.48664	7.2426	3.52454	89.0728
	3	1	0.47003	7.2426	3.40424	86.0326
				Média	3.4385	86.8983
				Desvio Padrão	0.0750282	1.89613
	Oil	3.95692
OPG2		Encapsulated(g)	Oil (g)	Yield (g)	Oil in particles	EI (%)
	1	1	0.45097	7.3903	3.3328	84.2272
	2	1	0.49023	7.3903	3.62295	91.5598
	3	1	0.46449	7.3903	3.43272	86.7523
				Média	3.46282	87.5131
				Desvio Padrão	0.147395	3.725
	Oil	3.95692
